# Supplementary material for: Genetic Analysis of Patients with Congenital Hypogonadotropic Hypogonadism: A Case Series
Source: Int J Mol Sci. 2023 Apr 18;24(8):7428. doi: 10.3390/ijms24087428 (PMC10138801; doi:10.3390/ijms24087428)
Supplement: Supplementary file 1 [file ijms-24-07428-s001.zip]

Archive with 1 entries (1 files):
- ijms-2341235-supplementary.pdf
